# Supplementary material for: Comparison of Anti-Acute Phase Effect of CIGB-258 and Its Wild-Type Peptide (E18-3) in a Hyperinflammatory and Acute Bleeding Model of Zebrafish: A Surface Plasmon Resonance Study to Compare Binding Affinity with High-Density Lipoproteins
Source: Int J Mol Sci. 2026 May 18;27(10):4516. doi: 10.3390/ijms27104516 (PMC13207133; doi:10.3390/ijms27104516)
Supplement: Supplementary file 1 [file ijms-27-04516-s001.zip]

Archive with 8 entries (7 files):
- Swiming Videos (S1-S6)/
- Swiming Videos (S1-S6)/(1) PBS _ 90 min.mp4
- Swiming Videos (S1-S6)/(2) Et-OH alone  _ 90 min.mp4
- Swiming Videos (S1-S6)/(3) CML alone _ 90 min.mp4
- Swiming Videos (S1-S6)/(4) CML + Et-OH _ 90 min.mp4
- Swiming Videos (S1-S6)/(5) CML + Et-OH + E18-3 _ 90 min.mp4
- Swiming Videos (S1-S6)/(6) CML + Et-OH + CIGB-258 _ 90 min.mp4
- Supplementary Material_ ijms-4294580.pdf
